# Supplementary material for: Characterization of Two Novel AmpC Beta-Lactamases from the Emerging Opportunistic Pathogen, Cedecea neteri
Source: Antibiotics (Basel). 2023 Jan 20;12(2):219. doi: 10.3390/antibiotics12020219 (PMC9952435; doi:10.3390/antibiotics12020219)
Supplement: Supplementary file 1 [file antibiotics-12-00219-s001.zip]

Archive with 1 entries (1 files):
- antibiotics-2125776-supplementary.pdf
